# Supplementary material for: Quality Control of Fried Pepper Oils Based on GC-MS Fingerprints and Chemometrics
Source: Foods. 2025 May 4;14(9):1624. doi: 10.3390/foods14091624 (PMC12071422; doi:10.3390/foods14091624)
Supplement: Supplementary file 1 [file foods-14-01624-s001.zip]

Archive with 1 entries (1 files):
- foods-3532501-supplementary.pdf
